# Supplementary material for: First Report of Olive Branch Dieback in Croatia Caused by Cytospora pruinosa Défago
Source: Microorganisms. 2023 Jun 28;11(7):1679. doi: 10.3390/microorganisms11071679 (PMC10384268; doi:10.3390/microorganisms11071679)
Supplement: Supplementary file 1 [file microorganisms-11-01679-s001.zip]

Archive with 4 entries (4 files):
- OQ642321.txt
- OQ644501.txt
- Submission2684491 (OQ652101).txt
- Submission2687956 (OQ694815).txt
