# Supplementary material for: First Report of Olive Branch Dieback in Croatia Caused by Cytospora pruinosa Défago
Source: Microorganisms. 2023 Jun 28;11(7):1679. doi: 10.3390/microorganisms11071679 (PMC10384268; doi:10.3390/microorganisms11071679)
Supplement: Supplementary file 1 [file microorganisms-11-01679-s001.zip › OQ642321.txt]

LOCUS       OQ642321                 335 bp    DNA     linear   PLN 17-MAR-2023
DEFINITION  Cytospora pruinosa isolate SL2PRIV internal transcribed spacer 1,
            partial sequence; 5.8S ribosomal RNA gene, complete sequence; and
            internal transcribed spacer 2, partial sequence.
ACCESSION   OQ642321
VERSION     OQ642321
KEYWORDS    .
SOURCE      Cytospora pruinosa
  ORGANISM  Cytospora pruinosa
            Eukaryota; Fungi; Dikarya; Ascomycota; Pezizomycotina;
            Sordariomycetes; Sordariomycetidae; Diaporthales; Valsaceae;
            Cytospora.
REFERENCE   1  (bases 1 to 335)
  AUTHORS   Petrovic,E.
  TITLE     Direct Submission
  JOURNAL   Submitted (17-MAR-2023) Department of Agriculture and Nutrition,
            Institute of Agriculture and Tourism, Karla Huguesa 8, Porec,
            Istria 52440, Croatia
COMMENT     ##Assembly-Data-START##
            Sequencing Technology :: Sanger dideoxy sequencing
            ##Assembly-Data-END##
FEATURES             Location/Qualifiers
     source          1..335
                     /organism="Cytospora pruinosa"
                     /mol_type="genomic DNA"
                     /isolate="SL2PRIV"
                     /host="Olea europaea"
                     /db_xref="taxon:448049"
                     /country="Croatia"
                     /collection_date="25-Aug-2021"
                     /collected_by="Elena Petrovic"
                     /note="PCR_primers=fwd_name: ITS1, rev_name: ITS4"
     misc_RNA        <1..>335
                     /note="contains internal transcribed spacer 1, 5.8S
                     ribosomal RNA, and internal transcribed spacer 2"
ORIGIN      
        1 gcctcggcgc tggctgcccc tcctctcggg gagggggccc cctcccggtc gtaaaaaccc
       61 gggggaggac agcaggcccg ccggcggcct actaaactct tgtatttttg agtaaaatct
      121 gagtaaagct tctaaatgaa tcaaaacttt caacaacgga tctcttggtt ctggcatcga
      181 tgaagaacgc agcgaaatgc gataagtaat gtgaattgca gaattcagtg aatcatcgaa
      241 tctttgaacg cacattgcgc cctctggtat tccagagggc atgcctgttc gagcgtcatt
      301 tcaaccctca agcctagctt ggtgttgggg catta
//
