# Supplementary material for: First Report of Olive Branch Dieback in Croatia Caused by Cytospora pruinosa Défago
Source: Microorganisms. 2023 Jun 28;11(7):1679. doi: 10.3390/microorganisms11071679 (PMC10384268; doi:10.3390/microorganisms11071679)
Supplement: Supplementary file 1 [file microorganisms-11-01679-s001.zip › OQ644501.txt]

LOCUS       OQ644501                 512 bp    DNA     linear   PLN 17-MAR-2023
DEFINITION  Cytospora pruinosa isolate V16BIII internal transcribed spacer 1,
            partial sequence; 5.8S ribosomal RNA gene, complete sequence; and
            internal transcribed spacer 2, partial sequence.
ACCESSION   OQ644501
VERSION     OQ644501
KEYWORDS    .
SOURCE      Cytospora pruinosa
  ORGANISM  Cytospora pruinosa
            Eukaryota; Fungi; Dikarya; Ascomycota; Pezizomycotina;
            Sordariomycetes; Sordariomycetidae; Diaporthales; Valsaceae;
            Cytospora.
REFERENCE   1  (bases 1 to 512)
  AUTHORS   Petrovic,E.
  TITLE     Direct Submission
  JOURNAL   Submitted (17-MAR-2023) Department of Agriculture and Nutrition,
            Institute of Agriculture and Tourism, Karla Huguesa 8, Porec,
            Istria 52440, Croatia
COMMENT     ##Assembly-Data-START##
            Sequencing Technology :: Sanger dideoxy sequencing
            ##Assembly-Data-END##
FEATURES             Location/Qualifiers
     source          1..512
                     /organism="Cytospora pruinosa"
                     /mol_type="genomic DNA"
                     /isolate="V16BIII"
                     /host="Olea europaea"
                     /db_xref="taxon:448049"
                     /country="Croatia"
                     /collection_date="14-Oct-2021"
                     /collected_by="Elena Petrovic"
                     /note="PCR_primers=fwd_name: ITS1, rev_name: ITS4"
     misc_RNA        <1..>512
                     /note="contains internal transcribed spacer 1, 5.8S
                     ribosomal RNA, and internal transcribed spacer 2"
ORIGIN      
        1 gcacccagaa accctttgtg aacttatacc tacatcgttg cctcggcgct ggctgcccct
       61 cccctcgggg agggggcccc ctcccggtcg taaaaaagcc gggggaggac agcaggcccg
      121 ccggcggcct acttaactct tgtatttttg agtaaaatct gagtaaagct tctaaataaa
      181 ttaaaacttt caacaacgga tctcttggtt ctggcatcga tgaagaacgc agcgaaatgc
      241 gataagtaat gtgaattgca gaattcagtg aatcatcgaa tctttgaacg cacattgcgc
      301 cctctggtat tccagagggc atgcctgttc gagcgtcatt tcaaccctca agcctggctt
      361 ggtgttgggg cattacctga ctgtctttac ggacaggagg gtaagccctg aaattcagtg
      421 gcgagctcgc caggactccg agcgcagtag tgtaaacctc gctttggatt gtactggcgc
      481 ggccctgccg taaaaccccc aacttatgaa aa
//
