# Supplementary material for: First Report of Olive Branch Dieback in Croatia Caused by Cytospora pruinosa Défago
Source: Microorganisms. 2023 Jun 28;11(7):1679. doi: 10.3390/microorganisms11071679 (PMC10384268; doi:10.3390/microorganisms11071679)
Supplement: Supplementary file 1 [file microorganisms-11-01679-s001.zip › Submission2684491 (OQ652101).txt]

LOCUS       SL2PRIV                  365 bp    DNA     linear   PLN 17-MAR-2023
DEFINITION  Cytospora pruinosa isolate SL2PRIV.
ACCESSION   SL2PRIV
VERSION
KEYWORDS    .
SOURCE      Cytospora pruinosa
  ORGANISM  Cytospora pruinosa
            Eukaryota; Fungi; Dikarya; Ascomycota; Pezizomycotina;
            Sordariomycetes; Sordariomycetidae; Diaporthales; Valsaceae;
            Cytospora.
REFERENCE   1  (bases 1 to 365)
  AUTHORS   Petrovic,E. and Godena,S.
  TITLE     First report of olive branch and fruit dieback in Croatia caused by
            Cytospora pruinosa
  JOURNAL   unpublished
REFERENCE   2  (bases 1 to 365)
  AUTHORS   Petrovic,E.
  TITLE     Direct Submission
  JOURNAL   Submitted (17-MAR-2023) Department of Agriculture and Nutrition,
            Institute of Agriculture and Tourism, Karla Huguesa 8, Porec,
            Istria 52440, Croatia
COMMENT     Bankit Comment: ALT EMAIL:elena@iptpo.hr
            Bankit Comment: TOTAL # OF SEQS:1
            
            ##Assembly-Data-START##
            Sequencing Technology :: Sanger dideoxy sequencing
            ##Assembly-Data-END##
FEATURES             Location/Qualifiers
     source          1..365
                     /organism="Cytospora pruinosa"
                     /mol_type="genomic DNA"
                     /isolate="SL2PRIV"
                     /host="Olea europaea"
                     /db_xref="taxon:448049"
                     /country="Croatia"
                     /collection_date="25-Aug-2021"
                     /collected_by="Elena Petrovic"
     gene            <33..>246
                     /gene="tub"
     CDS             join(<33..87,178..>246)
                     /gene="tub"
                     /codon_start=1
                     /product="Beta-tubulin"
                     /translation="QTISGEHGLDSNGVYVHPLLQRGMSQKIHPAIRPPSSPSGP"
BASE COUNT       81 a    121 c     84 g     79 t
ORIGIN      
        1 ctggaagcac cgaaactgac ctcgaataca ggcaaaccat ctctggcgag cacggtctcg
       61 acagcaatgg cgtgtacgta catccacatc gtctcccgtg ttgctaacaa accatcgtat
      121 tgaccatcgc acagttacaa cggcacttct gagcttcagc tggagcgcat gaacgtctac
      181 ttcaacgagg tatgtcacaa aagatacatc cagccatccg accgccctct tcaccatcgg
      241 gccctttcca gcgagctgta ctgacgcatt cccgtccagg cctccggcaa caagtatgtt
      301 cctcgcgccg tcctcgttga tctcgagccg ggtaccatgg atgccgtccg tgctggccct
      361 ttcgg
//
