# Supplementary material for: First Report of Olive Branch Dieback in Croatia Caused by Cytospora pruinosa Défago
Source: Microorganisms. 2023 Jun 28;11(7):1679. doi: 10.3390/microorganisms11071679 (PMC10384268; doi:10.3390/microorganisms11071679)
Supplement: Supplementary file 1 [file microorganisms-11-01679-s001.zip › Submission2687956 (OQ694815).txt]

LOCUS       V16BIII                  481 bp    DNA     linear   PLN 27-MAR-2023
DEFINITION  Cytospora pruinosa.
ACCESSION   V16BIII
VERSION
KEYWORDS    .
SOURCE      Cytospora pruinosa
  ORGANISM  Cytospora pruinosa
            Eukaryota; Fungi; Dikarya; Ascomycota; Pezizomycotina;
            Sordariomycetes; Sordariomycetidae; Diaporthales; Valsaceae;
            Cytospora.
REFERENCE   1  (bases 1 to 481)
  AUTHORS   Petrovic,E. and Godena,S.
  TITLE     First report of olive branch and fruit dieback in Croatia caused by
            Cytospora pruinosa
  JOURNAL   unpublished
REFERENCE   2  (bases 1 to 481)
  AUTHORS   Petrovic,E.
  TITLE     Direct Submission
  JOURNAL   Submitted (27-MAR-2023) Department of Agriculture and Nutrition,
            Institute of Agriculture and Tourism, Karla Huguesa 8, Porec,
            Istria 52440, Croatia
COMMENT     Bankit Comment: ALT EMAIL:elena@iptpo.hr
            Bankit Comment: TOTAL # OF SEQS:1
            
            ##Assembly-Data-START##
            Sequencing Technology :: Sanger dideoxy sequencing
            ##Assembly-Data-END##
FEATURES             Location/Qualifiers
     source          1..481
                     /organism="Cytospora pruinosa"
                     /mol_type="genomic DNA"
                     /host="Olea europaea"
                     /db_xref="taxon:448049"
                     /country="Croatia"
                     /collection_date="14-Oct-2021"
                     /collected_by="Elena Petrovic"
     gene            <70..>478
                     /gene="TUB2"
     CDS             join(<70..111,174..228,314..>478)
                     /gene="TUB2"
                     /codon_start=2
                     /product="Beta-tubulin"
                     /translation="QTISGEHGLDSNGVYNGTSELQLERMNVYFNEASGNKYVPRAVL
                     VDLEPGTMDAVRAGPFGQLFRPDNFVFGQSGAGNNWAKGHYTE"
BASE COUNT      107 a    161 c    112 g    101 t
ORIGIN      
        1 gccatggcag cgaacaacac tcgacagcca tgaatgatct cggagcaccg aaactgaccg
       61 agattgcagg caaaccatct ctggcgaaca cggtctcgac agcaatggcg tgtatgtacc
      121 tccacatcgt ctttccgcgt tgctaataca caatcgtgct gaccatccaa tagctacaat
      181 ggcacttctg agctccagct ggagcgcatg aacgtctact tcaacgaggt atgtcaacaa
      241 gacacatcat ccaatcatcc tccccgccac cggccccgtc tcagagaact gtactgacgc
      301 cttccccgtc caggcttccg gcaacaagta tgttcctcgc gccgtcctcg tcgatctcga
      361 gcccggtacc atggacgccg tccgtgccgg tcctttcggc cagctcttcc gtcccgacaa
      421 cttcgtcttt ggtcagtccg gtgctggcaa caactgggcc aagggtcact acactgaggg
      481 t
//
